# Supplementary material for: Large-Scale Analysis of Network Bistability for Human Cancers
Source: PLoS Comput Biol. 2010 Jul 8;6(7):e1000851. doi: 10.1371/journal.pcbi.1000851 (PMC2900289; doi:10.1371/journal.pcbi.1000851)
Supplement: Protocol S1 — List of BTS pairs SW1 and SW2 are the two molecules comprising a BTS pair in alphabetical order. (0.16 MB XLS) [file pcbi.1000851.s001.xls]

## Sheet: Sheet1
SW1	SW2
ABL1	CASP3	CDKN1A	CSF1	EGF	GSK3B	IFNG	IGF1R	IL13	IL2	IL3
	IL6	INS	JUN	LEP	MAP3K1	MAP3K5	MAPK1	MAPK14	MAPK8	MYC
	NPPA	OSM	PPARA	PRKCA	PRKCD	SRC	STAT1	TNF	TP53
ACE	AGT	AKT1	ANGPT1	EDN1	EGR1	GRB2	INS	KNG1	KNG1	MAPK1
	POMC	PTGIS	PTGS2	REN	SHC1	TNF	VEGFA
ADCY2	ADIPOQ	ADRBK1	ALB	CASP3	CASP8	CCL2	CREB1	FAS	FGF2	GSK3B
	HRAS	ICAM1	IFNG	IL1F8	IL2	IL4	IL6	INS	JUN	LPL
	MAP3K1	MAPK1	MAPK14	MAPK8	MMP9	NOS2A	PARP1	PRKCA	PTGS2	TGFB1
	TNF	TP53
ADCYAP1	AGT	AGTR1	CCL2	CCL5	IGF1	NPPA	NPY	TNF
ADIPOQ	AGT	AGTR1	APP	CASP3	CASP8	CCL2	CEBPA	CYP2E1	EBP	EDN1
	EGF	FAS	FN1	GH1	ICAM1	IFNG	IL1A	IL1B	IL1F8	IL2
	IL6	IL8	INS	JUN	LEP	MAPK1	MAPK14	MAPK3	MAPK8	MMP9
	NOS2A	PARP1	RAF1	SREBF1	TGFB1	TNF	TP53
ADRBK1	AGT	AGTR1	AKT1	BCL2	BRAF	CNTF	CREB1	CSF1	EGF	EGFR
	EGR1	FN1	HGF	HTATIP	IL1B	IL6	IL8	INS	MAP2K1	MAP2K2
	MAPK1	MAPK8	NGFB	PTK2	RAF1	RPS6KA2	RPS6KB1	SRC	TERF2IP	TGFB1
	TNF	VEGFA
AFP	BDK	AGT	AKT1	BAX	CCND1	CD40	CDKN1A	EBP	EGR1	FAS
	HGF	HIF1A	IGFBP3	MAP2K1	MAP3K1	MAPK14	MAPK3	MAPK8	MYC	NGFB
	PARP1	TGFB1
AGT	AGTR1	AGTR2	AKT1	ALB	AVP	BCAR1	BCL2	BCL2L1	CAV1	CDC25C
	CISH	CRH	CXCL12	DUSP1	EDN1	EGF	EGFR	EP300	ERBB2	ESR1
	FGF1	FGF2	FOS	GATA4	GH1	GHRL	GNAQ	GNRH1	GSK3B	HGF
	ICAM1	IFNG	IGF1	IGF2	IL10	IL13	IL1A	IL1B	IL1F8	IL1R1
	IL2	IL2RB	IL4	IL6	INS	JAK1	LEP	LIF	MAP2K1	MAP2K4
	MAP3K1	MAP3K5	MAPK1	MAPK14	MAPK8	MET	MYC	NFKBIA	NGFB	NPPA
	NPY	OXT	PLAUR	PLD2	POMC	PPARA	PPARG	PRKCA	PRL	PTEN
	PTGS2	PTK2	PTK2B	PTPN6	RAC1	RAF1	REN	RHOA	SAG	SFTPA1
	SHC1	SRC	SST	STAT1	STAT3	TGFB1	THBD	TNF	TNFSF11	TSC2
	VEGFA	VIP
AGTR1	AGTR2	AKT1	BCL2	DUSP1	FGF2	GSK3B	IFNG	IL1B	IL6	INS
	MAP2K1	MAPK14	NFKBIA	NPPA	PLAUR	PPARA	PRKCA	PRL	PTPN6	SRC
	TGFB1	VIP
AGTR2	CNTF	CREB1	EGF	GAB1	GNAQ	HGF	HMOX1	IL1B	IL6	IL10
	INS	MAPK1	MAPK3	MAPK8	MYC	NTRK1	SHC1	SRC	TGFB1	TNF
AKT1	BDK	ALB	ANGPT2	BAX	BCAR1	BCL2	BCL2L1	BDNF	BIRC2	BIRC3
	BIRC4	BIRC5	BRAF	BRCA1	CALCA	CASP1	CASP3	CASP7	CASP8	CASP9
	CASP10	CAT	CAV1	CCL11	CCL2	CCND1	CCR5	CD4	CD8A	CD28
	CD40	CD40LG	CD80	CD86	CDC2	CDC25C	CDC42	CDK2	CDK4	CDKN1A
	CISH	CNTF	CREB1	CSF1	CSF2	CSF3	CXCR3	CXCR4	DUSP1	EDN1
	EGF	EGFR	EGR1	EP300	EPAS1	ESR1	FADD	FAS	FASLG	FGF1
	FGF2	FN1	FOS	GAB1	GH1	GHRL	GRB2	GSK3B	HGF	HIF1A
	HMOX1	HRAS	HSPA4	HSPB1	HTATIP	ICAM1	IDE	IFNA1	IFNG	IGF1R
	IGFBP1	IGFBP4	IL10	IL13	IL18	IL1A	IL1B	IL1F8	IL1R1	IL2
	IL2RB	IL3	IL4	IL5	IL6	IL8	ILK	INDO	INHBA	INS
	JAK2	JUN	LEP	LIF	MAP2K1	MAP2K2	MAP2K4	MAP3K1	MAP3K5	MAPK1
	MAPK14	MAPK3	MAPK8	MDM2	MET	MIF	MMP9	MYC	NFKBIA	NGFB
	NOS2A	NPPA	NR3C1	NTF3	NTRK1	NTRK2	OSM	PAK1	PDPK1	PLA2G1B
	PLAUR	PLCG1	PML	POMC	PPARA	PRKCA	PRKCD	PRKCE	PRL	PSEN1
	PTGIS	PTGS2	PTK2	PTK2B	PTPN11	PTPN6	RAC1	RAF1	RHOA	RIPK2
	RPS6KA2	RPS6KB1	SFTPA1	SHC1	SMAD2	SMAD7	SOCS3	SOS1	SP1	SPP1
	SRC	SREBF1	SST	STAT1	STAT3	STAT5A	SYK	TAC1	TERF2IP	TGFA
	TGFB1	THBS1	THPO	TNF	TNFRSF1A	TNFRSF11B	TNFSF10	TNFSF11	TP53	TP73
	TRAF2	TSC2	VCAM1	VEGFA
AKT2	IL1B	MAP3K1	MAPK14	MAPK3	MYC	RAC1
ALB	APP	AVP	B2M	CASP3	CASP8	CCL2	CCL5	CCND1	CD40	CEBPB
	CISH	CSF1	CSF2	CTGF	CTLA4	DUSP1	EDN1	EGF	EGR1	EP300
	ETS1	FAS	FGF2	FN1	FOS	GRB2	HGF	HSPA4	ICAM1	IFNG
	IGF1	IL1A	IL1B	IL1F8	IL2	IL3	IL6	IL8	IL13	IL15
	IL18	INS	IRS1	IRS2	JAK1	JAK2	JUN	KITLG	KLK3	LEP
	LPL	MAP2K1	MAPK1	MAPK3	MAPK8	MAPK14	MMP9	MYC	NOS2A	NPPA
	PARP1	PGF	PLAU	PLAUR	POMC	PPARG	PRKCE	PRL	VEGFA	PTGS2
	RAF1	RB1	SFTPA1	SHC1	SMAD3	SRC	STAT3	STAT5A	TGFB1	TLR2
	TLR4	TNF	TNFRSF1A	TNFSF11	TP53	VEGFA
ANGPT1	FN1	IGF1	PTEN	TGFB1	TNF	TP53
APAF1	BCL2	BIRC4	RB1
APOA1	MAPK1
APOE	EGF	MYC
APP	BCL2	EGF	EP300	ESR1	IGF1	IL1R1	IL4	INS	IRS2	JUN
	KLK3	LPL	MAP2K1	MAPK1	MAPK14	NPPA	NR3C1	PPARA	PPARG	PRL
	RPS6KB1	SHC1	SLC2A4
ATF2	BCL2	CDKN1A	EBP	EP300	INS	MAP2K1	MAPK14	MAPK3	NPPA	NR3C1
	PPARA
ATF3	CDKN1A	DUSP1	MYC
ATM	CDC25C	MDM2
AVP	EDN1	GSK3B	IL13	POMC	RAF1	RHOA	TP53
B2M	PPARG
BAG1	BAX	CASP9	FAS	MAP3K5	MAPK8	MYC	PTGS2	TGFB1
BAK1	CASP3	CASP9	CYCS	FAS
BAX	BCL2	BCL2L1	BIRC4	BIRC5	BRCA1	CASP3	EGR1	EP300	FGF2	HSPA4
	HTATIP	IGF1R	IL2	IL6	MAD1L1	MAP3K1	MAPK1	MAPK3	MDM2	PARP1
	PML	PRKCD	PSEN1	RAF1	RB1	VEGFA
BCAR1	BCL2	CASP3	EDN1	EGF	EGFR	FGF2	GSK3B	IL2	INS	MAPK3
	MAPK14	NPPA	PPARA	PRKCA	PTK2	RHOA	SRC	TNC	TNF
BCKDHA	BRCA1	IL6	MAD1L1	MDM2	MYC	TP53	WT1
BCL2	BDK	GA17	BCL2L1	BCL2L11	BID	BIRC2	BIRC3	BIRC4	BRAF	BRCA1
	CASP2	CASP3	CASP4	CASP7	CASP8	CASP9	CASP10	CCL2	CCL11	CCND1
	CD4	CD8A	CD40	CD40LG	CDC42	CDK9	CDKN1A	CDKN2A	CEBPB	CISH
	CREB1	CRH	CSF1	CSF2	CSF3	CTNNB1	CUL1	CXCR3	CYCS	DAXX
	DUSP1	E2F1	EBP	EDN1	EGF	EGFR	EGR1	EP300	ERBB2	ESR1
	ETS1	FADD	FAS	FASLG	FGF1	FGF2	FN1	FOS	GADD45A	GSK3B
	HAND1	HGF	HIF1A	HRAS	HSPB1	HTATIP	ICAM1	IFNA1	IFNG	IGFBP1
	IGFBP3	IL1A	IL1B	IL1F8	IL1R1	IL2	IL2RB	IL3	IL4	IL5
	IL6	IL8	IL10	IL13	IL15	IL18	INDO	INHBA	INS	IRF1
	JAK1	JAK2	JAK3	JUN	KIT	LCK	LEP	LIF	MAP2K1	MAP2K2
	MAP2K3	MAP2K4	MAP2K6	MAP2K7	MAP3K1	MAP3K5	MAPK1	MAPK3	MAPK8	MAPK14
	MET	MIF	MMP14	MYB	MYC	NFKB1	NFKBIA	NGFB	NOS2A	NPPA
	NR2C2	NR3C1	OSM	PAK1	PAK2	PARP1	PLA2G1B	PLAU	PLAUR	POMC
	PPARA	PRKCA	PRKCD	PTEN	PTGS2	PTK2	PTK2B	PTPN11	RAC1	RAF1
	RB1	REL	RHOA	RIPK2	RPS6KB1	SELL	SERPINE1	SGK	SHC1	SOCS3
	SOS1	SP1	SPP1	SRC	SREBF1	STAT1	STAT3	STAT4	STAT5A	TGFA
	TGFB1	THBS1	TNF	TNFRSF1A	TNFRSF10B	TNFRSF11B	TNFSF10	TNFSF11	TP53	TRAF2
	VEGFA
BCL2L1	BCL2L11	BID	BIRC2	BIRC3	BIRC4	CASP3	CASP7	CASP8	CASP9	CCL2
	CCND1	CD4	CD40	CD80	CD86	CDC42	CDKN1A	CEBPB	CISH	CSF1
	CSF2	CSF3	CXCR3	DAXX	DUSP1	EDN1	EGF	EGFR	EGR1	ESR1
	ETS1	FAS	FGF2	FOS	GSK3B	HGF	HIF1A	HSPB1	ICAM1	IFNG
	IGFBP1	IGFBP3	IL1A	IL1B	IL1F8	IL1R1	IL2	IL3	IL4	IL6
	IL8	IL10	IL13	IL18	INDO	INHBA	INS	JUN	LEP	LIF
	MAP2K1	MAP2K2	MAP2K4	MAP3K1	MAP3K5	MAPK1	MAPK3	MAPK8	MAPK14	MMP9
	MMP14	MYC	NFKBIA	NGFB	NR3C1	PARP1	PLAU	PLAUR	POMC	PPARA
	PRKCD	PTEN	PTGS2	RAC1	SERPINE1	SOCS3	SRC	STAT3	STAT5A	TGFA
	TGFB1	THBS1	TNF	TNFRSF1A	TNFSF10	TNFSF11	TP53	TRAF2	VEGFA
BCL2L11	MAPK3	VEGFA
BCL6	CD40LG	EGR1	IL4	NGFB	PRDM1	TP53
BDK	EGF	EP300	FGF2	FN1	GHRL	IFNG	IGF1	IL1R1	IL4	IL13
	MAP2K1	MAP3K1	MAP3K5	NFKBIA	NGFB	NPPA	SFTPA1	TGFB1
BDNF	EGF	FGF2	GHRL	GSK3B	IGF1	MAPK1	NTRK2	SRC	TGFB1
BID	BIRC4	CYCS
BIRC2	TNFRSF1A
BIRC3	RAF1	STAT1	TNFRSF1A	TP53
BIRC4	CASP2	CASP3	CASP4	CASP8	CASP9	CASP10	CYCS	FADD	FAS	FASLG
	MAP2K1	MAPK1	MAPK8	MAPK14	NPPA	PARP1	PPARA	TNF	TNFRSF1A	TP53
BIRC5	CASP3	FAS	FASLG	MAPK8	PARP1	PRKCD	TNF	TP53
BMP2	CCL2	CSF2	EGF	FGF2	IFNG	IGF2	IL1B	IL4	IL6	IL13
	JUN	LEP	MAPK1	MAPK14	SMAD5	STAT3	TGFB1	THBS1	TNF	TP53
BMP4	INHBA	SHH	TGFB1
BMP7	INHBA
BRAF	DUSP1	FGF2	FOS	GSK3B	MAP3K1	MAPK8	NPPA	PRKCA	STAT3	TGFB1
	TP53
BRCA1	CASP3	CASP8	CCNA2	CCND1	CDC2	CDK2	CDKN1A	CDKN2A	E2F1	EP300
	ERBB2	FAS	GSK3B	HIF1A	HRAS	IL6	JUN	MAP2K1	MAP3K1	MAPK8
	MAPK14	MDM2	MYC	PARP1	PPARA	PRKCD	PTGS2	SP1	TNFSF10	TP53
	TP73
CALCA	IFNG	IGF1	IL1R1	IL4	IL10	IL13
CASP1	FGF2	IGF1	IL2	INS	PAK2	PTK2	VEGFA
CASP3	CASP8	CASP9	CCL2	CCND1	CDKN1A	CIITA	CTNNB1	CXCR4	CYCS	EBP
	EGFR	EGR1	EP300	EPO	FADD	FAS	FASLG	FGF2	FN1	FOS
	GH1	GRB2	GSK3B	HIF1A	HSPA4	ICAM1	IGF1	IGF1R	IL2	IL6
	INS	IRS2	JUN	LPL	MAP2K1	MAP2K2	MAP2K4	MAP3K1	MAP3K5	MAPK1
	MAPK3	MAPK8	MAPK14	MDM2	MYC	NGFB	NOS2A	NOS3	NPPA	PARP1
	PLA2G10	PLCG1	PPARA	PPARG	PRKCD	PRL	PSEN1	PTGS2	PTK2B	RAF1
	REN	RHOA	RPS6KB1	SFTPA1	SHC1	SLC2A4	SP1	SRC	STAT1	TGFB1
	TGFB2	TLR4	TNF	TNFSF10	TP53	TSC2	VCAM1	VEGFA
CASP6	MAPK1	TNF
CASP7	CYCS	FASLG	MAPK8	TNF
CASP8	CCL2	CEBPA	CIITA	CXCR4	EPO	GH1	HTATIP	IGF1	IL2	INS
	IRS2	MAP2K1	MAP2K2	MAP3K1	MAPK1	MAPK14	NOS3	NPPA	PARP1	PPARA
	PPARG	PRL	PTK2	RPS6KB1	SFTPA1	SHC1	TLR4	TNF	TNFRSF1A	TNFSF10
	TRAF2
CASP9	HTATIP	IL2	MAP3K1	MAPK1	MAPK3	VEGFA
CASP10	FADD	MAPK1	MAPK3
CAT	LIF	MAPK8
CAV1	CBL	EGF	FAS	FGF2	GH1	GNRH1	IFNG	IGF1	IL1B	IL2
	IL4	IL6	IL10	JAK1	JAK2	JUN	MAP3K1	MAPK8	MAPK14	MYC
	NOS2A	PRKCD	PRL	PTEN	PTGS2	PTK2	PTPN11	SFTPA1	SRC	SST
	STAT1	TGFB1	TNF	TP53
CBL	GSK3B	HRAS	IL6	MAPK8	MYC	PTK2	TP53
CCK	GHRL	TAC1
CCL2	CCND1	CD22	CD40LG	CD46	CDKN1A	CEBPA	CIITA	CREB1	CSF2	CTGF
	CXCR4	EGF	EP300	EPO	ERBB2	FAS	FASLG	FGF2	GATA3	GH1
	GSK3B	HGF	HNF4A	HRAS	HTATIP	ICAM1	IFNG	IGF1	IGFBP5	IL1A
	IL1B	IL1F8	IL1R1	IL2	IL3	IL4	IL5	IL6	IL8	IL13
	IL18	INS	IRAK1	KDR	KIT	KITLG	LEP	MAP2K1	MAP2K2	MAPK1
	MAPK3	MAPK8	MAPK14	MMP9	MYC	NFKBIA	NOS2A	NR3C1	PLAU	PLAUR
	POMC	PPARG	PRKCA	PRL	PTK2	PTK2B	RAF1	RPS6KB1	SELE	SELL
	SFTPA1	SHC1	SMAD3	STAT3	TBX21	TGFB1	TLR2	TLR4	TNF	TNFSF10
	TNFSF11	TP53	VCAM1	VEGFA	VIP
CCL4	CYP2E1	HMOX1	IGF1	TNF
CCL5	CDKN1A	EGF	EP300	FGF2	IGF1	IL1F8	IL1R1	IL4	IL6	IL13
	INS	MAP2K1	MAPK3	MYC	NFKBIA	NR3C1	PPARG	PTK2B	TGFB1	THBD
	VEGFA	VIP
CCL11	EGF	FGF2	ICAM1	IFNG	IL1R1	IL8	IL10	IL13	MAP2K1	MAPK3
	MAPK14	NFKBIA	TGFB1	TLR2
CCNA2	CCND1	CCNE1	CDC2	CDK2	CDK4	CDKN1A	CDKN2A	EGR1	EP300	FGF2
	FOS	IL6	MYB	NOS2A	PRKCD	PSMD9	PTGS2	RAF1	RB1	TP53
	TP73	VEGFA
CCND1	CCNE1	CDC2	CDC25C	CDH1	CDK2	CDK6	CDKN1A	CDKN1B	CDKN2A	CEBPA
	E2F1	EBP	EGFR	EGR1	EP300	ESR1	FAS	FASLG	FGF2	FOS
	GADD45A	GHR	GSK3B	HGF	HIF1A	HRAS	HSPA4	ICAM1	IGF1R	IL2
	IL6	INS	JUN	MAD1L1	MAPK8	MDM2	MYC	NFKBIA	NOS2A	PML
	PRKCA	PRKCD	PSEN1	PSMD9	PTGS2	RAF1	RB1	RHOA	SERPINE1	SREBF1
	STAT3	TGFB1	TNF	TP53	TP73	VEGFA
CCNE1	CDK2	CDKN1A	CDKN2A	MYOD1	PSMD9	RB1	TP53
CCR5	MAPK1
CD4	CD40LG	CD8A	CD86	CDKN1A	CIITA	CISH	CSF2	CTLA4	EGF	FAS
	FGF2	FYN	HGF	HSPA4	ICAM1	IFNA1	IFNG	IL1R1	IL2	IL2RB
	IL3	IL4	IL5	IL8	IL10	IL13	IL15	IL18	INDO	MAP3K1
	MAPK1	MAPK14	S100B	SOCS3	STAT1	STAT3	TGFB1	TLR2	TNFRSF1A	TNIP1
	TP53
CD8A	GA17	CD40	CD40LG	CISH	CSF2	CSF3	CTLA4	FAS	HMOX1	IFNA1
	IFNG	IL1A	IL1B	IL1F8	IL2	IL2RB	IL4	IL5	IL6	IL10
	IL15	MAPK1	NGFB	POMC	PPARG	STAT3	TGFB1	TNF
CD14	IFNB1	IFNG	IL4	IL6	IL8	JUN	MAPK1	MAPK8	TNF	TNFSF11
CD22	IL2	IL3	IL6	MAPK1
CD28	GA17	CD4	CD40	CD40LG	CD80	CD86	CSF1	CSF2	CTLA4	CTLA4
	FAS	HAND2	HRAS	IFNG	IL1A	IL1B	IL1F8	IL2	IL4	IL5
	IL6	IL10	IL15	IL18	MAPK1	NGFB	S100B	TGFB1	TNF
CD40	CD40LG	CD80	CDC25C	CDKN1A	CTLA4	EGF	EGFR	EP300	FGF2	FN1
	HGF	ICAM1	IFNA1	IFNG	IGF1	IL1B	IL1F8	IL1R1	IL2	IL4
	IL6	IL7	IL8	IL13	IL18	INS	MAP2K1	MAP3K1	MAP3K5	MAPK1
	MAPK3	NFKBIA	NGFB	NPPA	PPARA	PRKCD	S100B	SHC1	STAT3	STAT5A
	TGFB1	TNF	TP53
CD40LG	CD80	CSF1	FAS	GA17	HAND1	HAND2	ICOS	IFNA1	IFNB1	IFNG
	IL1B	IL1F8	IL2	IL2RB	IL4	IL5	IL6	IL10	IL13	IL15
	IRS2	MAP3K5	MAPK1	PPARG	SFTPA1	STAT6	TGFB1	TNF	VAV1
CD44	FAS	GSK3B	IFNG	MAP3K5	MAPK1	MAPK14	NFKBIA	TGFB1	TNFRSF1A
CD46	IL2
CD80	CD86	CIITA	CSF2	CTLA4	EGF	FGF2	HAND2	HSPA4	ICAM1	IFNG
	IL1A	IL1B	IL1F8	IL1R1	IL2	IL4	IL5	IL6	IL10	IL15
	MAPK1	MAPK3	STAT1	STAT3	TGFB1	TLR2	TNF	TNFRSF1A
CD86	CD8A	CD40	CD40LG	CIITA	CSF2	CTLA4	EGF	FN1	HAND2	HSPA4
	ICAM1	ICOS	IFNA1	IFNG	IL1F8	IL1R1	IL2	IL4	IL5	IL6
	IL8	IL10	IL13	IL15	IL18	LCK	LYN	MAPK1	MAPK3	STAT1
	STAT3	TGFB1	TLR2	TNF	TNFRSF1A
CDC2	CDKN1A	CHEK2	FOS	INS	MAP3K1	MAPK1	MAPK3	MAPK8	MAPK14	PSMD9
	PTGS2	RAF1	RB1	TP53
CDC25C	CDK4	CDKN1A	CHEK2	DUSP1	EGR1	FAS	HIF1A	MAP2K1	MAPK3	MAPK8
	MAPK14	MYC	NGFB	RAF1	RB1	TGFB1	TNF	WEE1
CDC42	CDKN1A	CSF2	EGF	ESR1	FGF2	FYN	GSK3B	IFNG	IGF1	IL6
	IL13	INS	JUN	MAP2K1	MAP3K1	MAP3K5	MAPK1	MAPK3	MAPK8	MAPK14
	MYC	NFKBIA	NPPA	NR3C1	PPARA	PRKCA	PRL	RAC1	RAF1	SRC
	STAT1	TGFB1	TNF
CDH1	MYC	VEGFA
CDK2	CDK4	CDK6	CDKN1A	CDKN1B	CDKN2A	E2F1	EBP	MAP2K1	MAP3K1	MAPK1
	MYB	MYC	MYOD1	PAK2	PCNA	PSMD9	RAF1	RB1	RHOA	SLC12A9
	TP53
CDK4	CDKN1A	E2F1	HIF1A	MAPK1	RAF1	RB1	RBL1	TP53
CDK6	CDKN1A	CDKN2A	MYC	PSMD9	RB1	TP53
CDK7	CDKN1A	RB1
CDK9	INS	MAPK14
CDKN1A	CDKN1B	CDKN2A	CISH	CSF1	CSF2	CSF3	CTNNB1	CUL1	CYCS	DUSP1
	E2F1	EBP	EDN1	EGF	EGFR	EGR1	ELK1	EP300	ERBB2	ESR1
	FAS	FASLG	FGF2	FN1	FOS	GH1	GSK3B	HGF	HRAS	HSPA4
	ICAM1	IER2	IFNG	IGF1	IGFBP1	IL1A	IL1B	IL2	IL3	IL4
	IL6	IL8	IL10	JAK2	JUN	LIF	MAP2K4	MAP2K7	MAP3K1	MAP3K5
	MAPK1	MAPK3	MAPK8	MAPK14	MDM2	MMP9	MYC	NFKBIA	NGFB	PML
	POMC	PRKCA	PRKCD	PSMD9	PTEN	PTGS2	PTPN11	RAC1	RAF1	RB1
	RHOA	SHC1	SLC12A9	SMAD2	SMAD3	SOCS3	STAT1	STAT3	STAT5A	TGFB1
	TGFB2	TNF	TNFRSF1A	TNFSF10	TP53	TP73	TSC2	VEGFA
CDKN1B	E2F1	EGR1	FAS	FASLG	FOS	IL2	IL6	JUN	MAPK1	MAPK8
	MYC	NPPA	NR3C1	PLAUR	PRL	PSMD9	PTGS2	RAF1	RB1	RBL2
	STAT3	TGFB1	TNF	TP53
CDKN2A	E2F1	EBP	EP300	FAS	FOS	IL6	MAD1L1	MAP2K1	MAPK1	MAPK8
	MDM2	MYC	PML	RAF1	RB1	SLC12A9	TP53	TP73
CEBPA	CTNNB1	EGR1	ETS1	FAS	ICAM1	IFNG	IL1F8	IL2	IL6	IL8
	INS	JUN	LEP	MAPK8	MMP9	MYC	NGFB	NOS2A	NPY	PARP1
	PPARG	RAF1	RB1	SLC2A4	TGFB1	TNF	TP53
CEBPB	EGF	EP300	FGF2	FOS	GATA3	HGF	IFNG	IGF1	IL1B	IL1R1
	IL4	IL6	INS	MAP2K4	MAP3K1	MAPK8	MYC	NFKBIA	NPPA	POMC
	PPARG	PTGS2	SFTPA1	STAT3	TGFB1	THBD	TNF	TP53
CEBPG	TP53
CHEK1	HRAS
CHEK2	HRAS	TP53	TP73
CHUK	NFKBIA
CIITA	CSF1	FADD	FAS	FOS	GATA3	ICAM1	IFNG	IL5	IL8	IL10
	IL13	JUN	MAPK1	MAPK8	MAPK14	PLAU	PPARG	RAF1	STAT3	TNF
CISH	CSF3	CTLA4	CXCR4	DUSP1	EGF	FAS	FGF2	GAL	GATA3	GH1
	HGF	HMOX1	IFNG	IGF1	IL1B	IL1R1	IL2	IL3	IL4	IL6
	IL10	IL13	INDO	INS	JAK3	JUN	KITLG	LEP	LYN	MAP2K1
	MAPK1	MAPK3	MAPK8	MAPK14	MYC	NFKBIA	POMC	PRL	PTPN11	PTPN6
	SOCS3	SRC	STAT1	STAT5A	TBX21	TERF2IP	TGFB1	TLR2	TNF	TNFRSF1A
	TP53	VCAM1	VIP
CNTF	NPPA	PLAUR	TGFB1
CREB1	EGF	ERBB2	FAS	FGF2	FOS	GH1	GHRL	GSK3B	IFNG	IL6
	INS	JUN	MAP3K1	MAPK1	MAPK3	MAPK8	MMP9	MYC	MYOD1	NFKBIA
	NPPA	NR3C1	PLAUR	PRKCA	PRL	SCT	STAT1	STAT3	TAC1	TGFB1
	TNF	TP53	VEGFA	VIP
CRH	FAS	GH1	IFNG	IL1R1	IL2	IL13	INS	MAPK1	PRL	TGFB1
	TNF
CRK	FGF2	FYN	GSK3B	MAP3K1	MAPK14	PTK2B	TGFB1
CRP	IGF1	IL1R1	IL4
CSF1	EDN1	EGF	EP300	FGF2	FN1	FOS	ICAM1	IFNG	IGF1	IL1F8
	IL1R1	IL2	IL4	IL13	INHBA	KITLG	MAP2K1	MAP2K4	MAP3K1	MAP3K5
	MAPK1	MAPK3	MAPK8	NFKBIA	NGFB	NPPA	PPARA	PPARG	PTEN	PTGS2
	PTK2	PTK2B	PTPN6	S100B	STAT1	STAT3	TGFB1	THBD	TNF	TP53
	TSC2
CSF2	GA17	CD40LG	CTGF	DAXX	DUSP1	EGF	EP300	FAS	FASLG	FGF2
	FN1	FOS	FOSL1	GATA3	GSK3B	HAND1	HMOX1	ICAM1	IFNA1	IFNG
	IGF1	IL1A	IL1B	IL1F8	IL1R1	IL2	IL2RB	IL3	IL4	IL5
	IL6	IL7	IL8	IL10	IL13	IL15	IL18	INS	IRF1	IRS1
	IRS2	JUN	KLK3	LEP	MAP2K1	MAP3K1	MAP3K5	MAPK1	MAPK8	MAPK14
	MYC	NFKBIA	NGFB	NOS2A	NPPA	NR3C1	PLAU	PLAUR	POMC	PPARA
	PPARG	PRL	PTGS2	PTPN6	RAC1	SFTPA1	SMAD3	STAT1	STAT3	STAT4
	STAT5A	STAT6	TBX21	TGFB1	TLR2	TLR4	TNF	TNFRSF1A	TP53	VEGFA
CSF3	CTLA4	EGF	EP300	FGF2	FN1	IFNA1	IFNG	IGF1	IL1B	IL1R1
	IL4	IL6ST	IL10	IL13	INDO	JUNB	MAP2K1	MAP3K1	MAP3K5	NFKBIA
	NPPA	POMC	PPARA	PTPN6	PTPN11	SOCS3	STAT1	STAT5A	TGFB1	TLR2
	TNFRSF1A	TP53
CSK	GSK3B	MAP3K1	MAPK14	TGFB1
CTGF	FAS	ICAM1	IFNG	IGFBP4	IL1A	IL1B	IL2	IL4	INS	LEP
	LPL	MYC	NOS2A	POMC	PRL	TNF	TNFSF11	VEGFA
CTLA4	GATA3	HGF	IL4	IL10	IL13	INDO	LCK	MAPK3	POMC	PPARG
	SOCS3	TGFB1
CTNNB1	GADD45A	GSK3B	HIF1A	INS	MAPK8	TGFB1	TP53
CXCL2	FGF2
CXCR3	FGF2	FN1	HGF	ICAM1	IGF1	IL1A	IL1B	IL1R1	IL2	IL6
	MAP2K1	MAP3K1	MAP3K5	MAPK1	MAPK3	NFKBIA	NGFB	TGFB1	TNF
CXCR4	FAS	FASLG	FN1	ICAM1	IL2	IL4	IL8	MAPK1	MAPK3	MAPK8
	MAPK14	MMP9	NGFB	NR3C1	PARP1	PTEN	PTK2	RAF1	TERF2IP	TGFB1
	TNF	TP53	VEGFA
CXCL12	FGF2	ICAM1	IFNG	IL2	IL4	IL6	IL10	IL13	PTEN	PTK2
	SRC	TGFB1	TNF	TP53	VEGFA
CYCS	FASLG	IL2	IL4	INS	JAK1	MAP2K1	MAP2K2	MAPK1	MAPK8	MAPK14
	MYC	NPPA	PAK2	PPARA	PTK2	TGFB1	TNF	TNFSF10
CYP2E1	IRS2	LPL	PPARG	SHC1	SLC2A4	TNF
DAXX	EGF	FAS	HGF	ICAM1	IL5	LEP	MAPK1	MAPK14	STAT3	TNF
DUSP1	EGF	FGF2	FOS	GHRL	GNAQ	HMOX1	HSPB1	IFNG	IGF1	IL1B
	IL4	IL6	IL10	JUN	MAP2K1	MAP2K4	MAP3K1	MAP3K5	MAPK1	MAPK8
	MAPK14	MYC	NGFB	NPPA	NPPB	PPARA	PTGS2	PTK2	PTPN6	RAC1
	RELA	RHOA	SFTPA1	SRC	STAT3	TERF2IP	TGFB1	TP53	VEGFA
DUSP6	FOS	MAPK8	PTGS2
E2F1	EP300	FGF2	IL6	MAD1L1	MAPK1	MDM2	MYC	PML	PPARG	PRKCD
	PSMD9	RAF1	RB1	TGFB1	TP53	TP73
EBP	EGF	EP300	FGF2	GHRL	IFNG	IL1R1	IL6	IL8	INS	JUN
	LEP	MAP3K1	MAPK8	MDM2	MYC	SST	STAT1	TGFB1	TNF	TP53
EDN1	EGF	EGFR	EP300	ERBB2	FGF1	FGF2	FN1	FOSL1	GH1	GHRL
	GSK3B	HGF	ICAM1	IFNG	IGF1	IL1B	IL1R1	IL4	IL13	INS
	MAP2K1	MAP2K4	MAP3K1	MAP3K5	MAPK1	MAPK3	MAPK8	MAPK14	MYC	NFKBIA
	NGFB	NPPA	NR3C1	PAK1	POMC	PPARA	PRL	PTEN	PTGIS	PTK2
	PTK2B	RAC1	RAF1	RHOA	SFTPA1	SHC1	TGFB1	TNF	TP53	VEGFA
	VIP
EDNRA	PPARA
EGF	EGFR	EGR1	ERBB2	ESR1	ETS1	FAS	FASLG	FGF2	FGFR1	FOS
	FYN	GADD45A	GATA3	GH1	GHRH	GNRH1	GSK3B	HGF	HMOX1	HRAS
	HSPB1	HTATIP	ICAM1	IFNG	IGF1	IGF2	IGFBP1	IGFBP3	IGFBP4	IL1A
	IL1B	IL1F8	IL2	IL3	IL4	IL5	IL6	IL7	IL8	IL10
	IL13	IL18	INDO	INS	IQGAP1	JAK2	JUN	KITLG	KSR1	LCP1
	LEP	LIF	LYN	MAP2K1	MAP2K2	MAP2K4	MAP2K6	MAP2K7	MAP3K1	MAP3K5
	MAPK1	MAPK3	MAPK8	MAPK14	MMP9	MMP14	MSMB	MYC	NFKBIA	NGFB
	NOS2A	NPPA	NR3C1	NRG1	PAK1	PDPK1	PLAU	PLAUR	POMC	PPARA
	PPARG	PRKCD	PTEN	PTGS2	PTK2	PTK2B	PTPN6	PTPN11	RAC1	RAF1
	RHOA	SAG	SERPINE1	SFTPA1	SMAD3	SOCS3	SRC	STAT1	STAT3	SYK
	TGFA	TGFB1	TLR2	TNF	TNFRSF1A	TNFSF11	TP53	TRAF2	TSC2	VCAM1
	VEGFA
EGFR	EGR1	ERBB2	FAS	FGF1	FGF2	FN1	FOS	FOSL1	GH1	GSK3B
	HGF	HRAS	IFNG	IGF1	IGFBP1	IL1B	IL3	IL4	IL6	IL13
	INS	JUN	KITLG	LEP	MAP2K1	MAP2K2	MAP2K4	MAP3K1	MAP3K5	MAPK1
	MAPK3	MAPK8	MAPK14	MYC	NFKBIA	NPPA	NR3C1	OSM	PLAU	PLAUR
	PPARA	PRKCA	PRL	PTEN	PTGS2	PTK2	PTPN6	PTPN11	RHOA	SRC
	STAT1	STAT3	TGFB1	TNF	TP53	TSC2	VEGFA
EGR1	EP300	ERBB2	FAS	FGF2	FOS	GH1	GHRL	GSK3B	HGF	HRAS
	IFNG	IGF1	IGFBP1	IGFBP4	IL1B	IL4	IL6	INS	LEP	MET
	MMP9	MYC	NFKBIA	NPY	PARP1	PLAUR	PML	POMC	PPARG	PRKCA
	PRKCD	PRL	PTGS2	RAF1	SFTPA1	STAT3	STAT5A	TGFB1	TGFBR2	THBD
	TNF	TNFSF10	TP53	TP73
EIF4E	GSK3B	RBL1
EIF4EBP1	GSK3B
ELA2	IL6	TNF
ELK1	NPPA	NR3C1	PRL	TP53
ELN	IL8	MAPK1	MAPK8	TGFB1
EP300	ERBB2	ETS1	FAS	FGF2	FN1	GSK3B	HGF	HIF1A	HSPA4	IFNG
	IGF1	IGFBP3	IL1A	IL1B	IL1F8	IL2	IL3	IL4	IL8	IL10
	IL15	IL18	INS	JAK1	JUN	KITLG	LEP	LIF	MAP2K1	MAP2K6
	MAP3K1	MAPK1	MAPK3	MAPK8	MAPK14	MYC	NGFB	NR3C1	PARP1	PLA2G10
	POMC	PTGS2	PTHLH	RAC1	RAF1	RELB	RHOA	SFTPA1	SMAD3	SMAD7
	STAT3	STAT5A	TERT	TGFA	TGFB1	TLR2	TNF	TNFRSF1A	TNFSF11	TP73
	VEGFA
EPAS1	GSK3B	NGFB	TGFB1
EPO	FADD	FAS	FN1	ICAM1	IL2	IL6	INS	JUN	MAPK1	MAPK8
	MAPK14	MMP9	MYC	NOS2A	PARP1	PRL	RAF1	TNF	TP53	VEGFA
EPOR	TGFB1	TNF
ERBB2	FAS	FGF2	FN1	GAB1	GSK3B	HBEGF	HRAS	IFNG	IGF1	IGF1R
	IL6	IL8	JUN	KITLG	MAP2K1	MAP3K1	MAPK3	MAPK14	MMP9	NGFB
	PAK1	PARP1	PLCG1	PML	PRKCA	PRKCD	PTK2B	RAF1	RHOA	SOS1
	SRC	TERT	TGFA	TGFB1	TNF	TP53	VEGFA
ESR1	FGF2	GSK3B	IGF1	IL1B	INS	JUN	MAP3K1	MAPK1	MAPK3	MAPK14
	NGFB	PRL	PTGS2	RAC1	TGFB1	TNF	VEGFA
ETS1	IFNG	IGF1	IL4	IL6	IRF1	JUN	MYC	NFKBIA	PLAUR	POMC
	PPARG	SFTPA1	VEGFA
F7	F10
F10	THBD
FADD	GH1	IGF1	IL2	IL6	MAP2K1	MAP3K1	MAPK1	MAPK3	MAPK8	MAPK14
	NPPA	PPARA
FAS	FASLG	FGF2	FOS	FRAP1	GH1	GHR	GSK3B	HAND2	HCK	HRAS
	HSPA4	HSPB1	HTATIP	ICAM1	IFNA1	IFNG	IGF1	IGF1R	IGFBP5	IL1B
	IL2	IL4	IL5	IL6	IL7	IL8	IL13	INS	IRS1	JAK1
	JAK2	JUN	KIT	LCK	LIF	MAD1L1	MAP2K1	MAP2K2	MAP2K3	MAP2K4
	MAP2K6	MAP2K7	MAPK1	MAPK3	MAPK8	MAPK14	MDM2	MM9	MYB	MYC
	MYOD1	NFKBIA	NOS2A	NPPA	NR3C1	PAK1	PARP1	PCNA	PDPK1	PLAT
	PLAU	PLAUR	PML	POMC	PPARA	PPARG	PRKCA	PRKCD	PRL	PSEN1
	PSMD9	PTGS2	PTK2B	PTPN11	RAF1	RB1	RELA	S100B	SFTPA1	SHC1
	SMAD3	SOCS3	SP1	SREBF1	STAT1	STAT3	STAT5A	STAT6	TGFB1	THPO
	TLR4	TNF	TNFRSF1A	TNFSF10	TNIP1	TNPO1	TP53	TP73	TRAF2	TYK2
	VEGFA
FASLG	FGF2	FN1	FOS	GSK3B	HTATIP	IGF1	IL10	IL13	IL1B	IL2
	IL4	IL5	IL7	INS	LIF	MAP2K1	MAP2K4	MAP3K1	MAP3K5	MAPK1
	MAPK3	MAPK8	MAPK14	MYC	NFKBIA	NGFB	NPPA	NR3C1	PLAU	PLAUR
	PPARA	PPARG	PRL	SMAD3	STAT6	TGFB1	THPO	TNF	TNFRSF1A	TNFSF10
	TP53
FGF1	FOS	IGF1	INS	MAPK1	MAPK3	MAPK8	RAF1	TNF
FGF2	FN1	FOS	FOSL1	GA17	GAB1	GADD45A	GATA3	GH1	GNRH1	GRB2
	GSK3B	HAND1	HGF	HIF1A	HMOX1	HRAS	HSPB1	HTATIP	ICAM1	IFNG
	IGF1	IGF1R	IGFBP1	IGFBP3	IGFBP4	IGFBP5	IL1A	IL1B	IL1F8	IL1R1
	IL2	IL3	IL4	IL5	IL6	IL8	IL10	IL13	IL15	IL18
	INDO	INHBA	INS	IRF1	IRS1	IRS2	JAK1	JUN	KDR	KIT
	KITLG	KSR1	LEP	LIF	MAP2K1	MAP2K2	MAP2K4	MAP2K6	MAP2K7	MAP3K1
	MAP3K2	MAP3K5	MAPK1	MAPK3	MAPK8	MAPK14	MIF	MMP9	MMP14	MSK1
	MYC	NFKBIA	NGFB	NOS2A	NPPA	NR3C1	OSM	PAK1	PARP1	PLA2G1B
	PLCG1	POMC	PPARA	PPARG	PRKCA	PRKCD	PRL	PTEN	PTGS2	PTK2
	PTK2B	PTPN11	RAC1	RAF1	RHOA	SELE	SERPINE1	SFTPA1	SHC1	SLC12A9
	SMAD2	SMAD7	SOCS3	SOS1	SPP1	SRC	SST	STAT1	TERF2IP	TGFA
	TGFB1	THBS1	THPO	TNF	TNFRSF1A	TNFSF10	TNFSF11	TP53	TRAF2	VCAM1
	VEGFA
FGF4	MYOD1
FGF7	FN1	IFNG	IGF1	IL10	INS	MAPK1	TGFB1	TNF
FGFR1	MAPK1	NGFB	TP53
FLT1	GSK3B	IL6	MAPK8	SRC	TGFB1	TP53
FN1	FOS	FRAP1	GDNF	GH1	GSK3B	HGF	HMOX1	IFNG	IGF1	IGFBP1
	IL1A	IL1F8	IL1R1	IL2	IL4	IL6	IL8	IL10	IL13	INHBA
	INS	IRS1	IRS2	JUN	KITLG	LIF	MAP2K1	MAP3K5	MAPK1	MAPK3
	MAPK8	MAPK14	MMP3	NFKBIA	NGFB	NOS3	NPPA	NR3C1	PLAT	PLAU
	PLAUR	POMC	PPARA	PPARG	PRKCA	PRL	PTGIS	PTGS2	PTK2	RAC1
	RHOA	SLPI	SPP1	TAC1	TGFB1	THBD	TLR4	TNF	TNFSF10	TNFSF11
	TP53	VEGFA
FOS	FOSL1	GAB1	GADD45A	GSK3B	HGF	HIF1A	HMOX1	HTATIP	ICAM1	IFNG
	IGF1	IGF2	IGFBP4	IL1B	IL2	IL3	IL4	IL6	IL8	IL10
	INS	JUN	KDR	KIT	KITLG	LEP	MAP2K1	MAPK1	MAPK3	MAPK8
	MAPK14	MYC	MYOD1	NFKBIA	NGFB	NPPB	NR3C1	PARP1	PLAUR	POMC
	PPARG	PRKCE	PRL	PTGS2	RAF1	RBL1	SFTPA1	SMAD2	SMAD7	SRC
	STAT3	STAT5A	TBX21	TERF2IP	TGFB1	TNF	TNFSF11	TP53	VEGFA
FOSL1	IL2	IL6	JUNB	MAP2K4	MAP3K1	MAPK1	MAPK8	MAPK14	MYC	RAF1
	STAT3	TGFB1	TNF
FRAP1	GSK3B	IGF1	IGFBP1	MAPK1	MAPK8	NGFB	PTEN	PTK2B	RAF1	TGFB1
	TNF
FST	GATA2
FYN	GRB2	IGF1	JUN	MAPK1	MAPK8	MAPK14	MSMB	MYC	PTEN	SRC
	SYK	TGFB1	VEGFA
GA17	ICAM1	IFNA1	IFNG	IL1B	IL2	IL4	IL5	IL8	IL10	IL13
	PPARG	S100B	TGFB1
GAB1	GSK3B	HRAS	IGF1	IL2	IL6	INS	MAP2K1	MAP2K4	MAP3K1	MAPK8
	MAPK14	MMP9	NGFB	NPPA	PRKCA	PTEN	PTPN11	PTPN6	TGFB1	TSC2
GADD45A	IL6	INS	MAPK1	RAF1
GAL	IFNG	SOCS3
GATA1	SPI1
GATA3	ICAM1	IFNG	IL1A	IL1B	IL2	IL6	IL8	JUN	MAPK1	STAT3
	TNF	VEGFA
GATA4	MAPK1	MAPK8	RPS6KB1	TGFB1	TP53
GDNF	IFNG	IGF1
GH1	GHRH	GHRL	GRB2	GSK3B	HMOX1	ICAM1	IFNG	IGF1	IGF1R	IL1B
	IL2	IL3	IL6	IL8	IL10	INS	IRS1	IRS2	JUN	LEP
	LPL	MAP3K1	MAPK1	MAPK3	MAPK8	MAPK14	MMP9	MYC	NOS2A	NPPA
	NPY	PARP1	PDPK1	PPARA	PPARG	PRKCA	PRL	PTPN11	RAC1	RAF1
	RPS6KB1	SHC1	SLC2A4	SOCS3	SRC	SST	STAT3	TGFB1	TNF	TP53
	TSC2	VEGFA
GHR	JUN	MAPK1	MYC	NOS2A	TNF
GHRH	GHRL	INS	MAPK3	PRL
GHRL	IGF1	IGF1R	IL1B	INS	IRS1	IRS2	LEP	LPL	MAP2K1	MAPK1
	PTHLH	PTPN11	SCT	SREBF1	TNF	TSC2	VIP
GNAQ	GSK3B	IFNG	MAPK1	MYC	PPARA	PPARG	SRC	TGFB1
GNRH1	GSK3B	IFNG	IGF1	IL2	IL6	INS	MAPK3	MAPK8	MAPK14	MYC
	NR3C1	PPARA	PRKCA	PRL	RHOA	RPS6KB1	SHC1	SST	TGFB1
GRB2	GSK3B	ICAM1	IDE	IFNG	IL2	IL4	IL6	INS	IRS1	JAK2
	MAPK14	MAPK8	MYC	NPPA	PIK3CA	PPARA	PRKCA	PTPN11	RHOA	TGFB1
	TNF
GSK3B	HGF	HRAS	HTATIP	ICAM1	IFNG	IGF1	IGF1R	IGFBP1	IGFBP4	IGFBP5
	IL2	IL5	IL6	IL8	ILK	IRS1	IRS2	JUN	LEP	MAP2K1
	MAP2K2	MAP2K6	MAP3K1	MAP3K2	MAP3K5	MAPK1	MAPK3	MAPK8	MAPK14	MMP9
	MSK1	MYC	NFKBIA	NGFB	NOS3	OXT	PAK1	PARP1	PDPK1	PLA2G1B
	PLAT	PLAU	PLCG1	POMC	PPARA	PPARG	PRKCA	PRKCD	PRL	PTEN
	PTGS2	PTK2	PTK2B	PTPN6	PTPN11	RAC1	RAF1	RAPGEF1	RPS6KA2	RPS6KA3
	SERPINE1	SFTPA1	SHC1	SOS1	SP1	SPP1	SRC	SST	STAT1	STAT3
	TERF2IP	TGFA	TGFB1	THPO	TNF	TNFSF10	TP53	VEGFA	VIP
HAND1	IFNG	IL1A	IL1B	IL1F8	IL2	IL4	IL5	IL6	IL7	IL8
	IL10	IL13	MAPK3	PPARG	STAT6	TGFB1	TNF	TP53	VEGFA
HAND2	IFNA1	IFNG	IL1B	IL2	IL2RB	IL5	IL6	IL13	IL18	MAPK1
	TGFB1	TNF	VIP
HBEGF	MMP9	NGFB
HCK	MAPK1
HGF	IFNG	IGF1	IGFBP1	IL1B	IL1F8	IL1R1	IL2	IL6	IL8	IL10
	IL13	IL18	INDO	INHBA	INS	JUN	LCP1	LYN	MAP2K1	MAP2K2
	MAP2K4	MAP3K1	MAP3K5	MAPK1	MAPK3	MAPK8	MAPK14	MET	NFKBIA	NGFB
	NPPA	PAK1	PLAT	PLAU	PLAUR	PPARA	PRKCA	PRKCE	PRL	PTEN
	PTGS2	PTK2	PTPN6	PTPN11	RAC1	RAF1	SERPINE1	SMAD3	SOCS3	SRC
	STAT1	STAT3	TGFB1	THBS1	TLR2	TNF	TNFRSF1A	TP53	TSC2	VEGFA
HIF1A	IL6	JUN	MAPK1	PRKCD	PTGS2	RAF1	SP1	TNF	TP53	IFNA1
HMOX1	HSPB1	IFNG	IGF1	IL1B	IL2RB	IL6	IL13	LEP	MAPK3	MAPK8
	MAPK14	MYC	NPPA	PLD2	POMC	PPARG	PRKCD	PTGS2	PTK2	RAC1
	RHOA	SFTPA1	SOCS3	SPP1	STAT1	STAT3	TGFB1	THBD	TP53
HNF4A	IL6	INS	MAPK8	MAPK14	NOS2A	TNF
HRAS	IFNG	IGF1R	IL2	IL6	IL8	IL10	IL13	INS	JUN	MAP2K1
	MAP2K2	MAPK1	MAPK3	MAPK8	MAPK14	MMP9	MYC	NPPA	PAK1	PARP1
	PML	PPARA	PRKCA	PRKCD	PRL	RAF1	RHOA	RPS6KB1	SHC1	SOS1
	TGFB1	TNF	TNFRSF1A	TNFSF10	TP53	TRAF6	VAV1	VEGFA
HSPA4	IFNG	IGF1	IL1R1	IL10	MAP2K1	MAP3K1	MAPK3	MAPK8	MAPK14	PARP1
	PPARG	RAC1	RAF1	TGFB1	TNF
HSPA8	MAPK14
HSPB1	IL13	MAP2K1	MAP3K1	MAP3K5	MAPK8	NFKBIA	RAC1	TGFB1	TNFRSF1A
HTATIP	IFNG	IL2	IL13	MAP2K1	MAPK1	MAPK3	MAPK14	NFKBIA	NPPA	PARP1
	PLA2G1B	PPARA	PRKCA	PTGIS	PTGS2	RAF1	TGFB1	TNF	TP53
ICAM1	IFNG	IGF1	IL1B	IL1R1	IL2	IL2RB	IL4	IL5	IL8	IL10
	IL13	INS	IRS1	IRS2	JAK3	JUN	KITLG	LIF	LPL	MAP2K1
	MAP2K2	MAP3K5	PPARA	MAPK3	MAPK8	MAPK14	MMP9	NFKBIA	NPPA	PARP1
	PLAU	PLAUR	PPARG	PRL	PTK2	PTPN6	PTPN11	RAF1	RHOA	SFTPA1
	SHC1	SLC2A4	SMAD3	STAT1	STAT3	STAT5A	STAT6	TGFB1	THPO	TIMP2
	TLR4	TNF	TNFRSF1A	TNFSF10	TNPO1	TP53	VCAM1
ICOS	TNF
IDE	INS	MAPK1	SHC1	TNF
IER2	NR3C1	PLAUR	PRL	TP53
IFNA1	IFNG	IL1A	IL1B	IL1F8	IL2	IL2RB	IL4	IL5	IL6	IL10
	MAPK1	NGFB	POMC	PPARG	STAT3	TERF2IP	TGFB1	TNF
IFNB1	IL4	STAT3	TGFB1	TNF
IFNG	IGF1	IGF1R	IGFBP3	IL1A	IL1B	IL1F8	IL1R1	IL2	IL2RB	IL3
	IL4	IL5	IL6	IL8	IL10	IL13	INS	IRF1	IRS1	IRS2
	JAK3	JUN	KITLG	KLK3	LEP	LIF	MAP2K1	MAP2K2	MAP3K1	MAP3K5
	MAPK1	MAPK8	MAPK14	MET	MYB	NFKBIA	NGFB	NOS2A	NOS3	NR1H3
	NR3C1	NRG1	OSM	OXT	PGF	PLA2G1B	PLAT	PLAU	PLAUR	POMC
	PPARA	PPARG	PPARG	PRKCA	PRKCD	PRL	PTGS2	PTK2	PTK2B	PTPN6
	PTPN11	RAC1	RAF1	RIPK2	RPS6KB1	SERPINE1	SFTPA1	SLPI	SMAD3	SOCS3
	SOS1	SP1	SPP1	SRC	SREBF1	SST	STAT1	STAT3	STAT5A	STAT6
	TAC1	TGFB1	TGFB3	THBS1	TLR2	TLR4	TNF	TNFRSF1A	TNFSF10	TNFSF11
	TP53	VEGFA	VIP
IGF1	IGF1R	IGF2	IGFBP3	IGFBP5	IL1A	IL1B	IL1F8	IL2	IL3	IL4
	IL6	IL8	IL10	IL13	IL15	IL18	ILK	INS	IRS1	IRS2
	JUN	KDR	KIT	KITLG	KLK3	LCP1	LEP	LIF	LPL	MAP2K4
	MAP3K1	MAPK1	MAPK3	MAPK8	MAPK14	MMP9	MMP14	MYC	NFKB1	NGFB
	NOS2A	NOS3	NPPA	NR3C1	NTRK1	PARP1	PDPK1	PIK3CA	PLAU	PLAUR
	PPARA	PRKCA	PRKCD	PRL	PTEN	PTGS2	PTPN11	RAC1	RAF1	RHOA
	SERPINE1	SHOC2	SMAD3	SOCS3	SPP1	SRC	SST	STAT3	TAC1	TGFA
	TGFB1	THBS1	TLR2	TNF	TNFRSF11B	TNFSF10	TNFSF11	TP53	TSC2	VEGFA
IGF1R	IL1B	IL4	INS	LEP	MAP3K1	MAPK1	MAPK8	NGFB	PARP1	PTEN
	PTPN11	RAF1	RPS6KB1	TGFB1	TNF	TNFSF10	TP53
IGF2	IGFBP5	INS	MAPK1	NGFB	PDPK1	PRL	RPS6KB1	SHC1	TGFB1	TNF
	TP53	VEGFA
IGFBP1	IGFBP3	IL6	IRS1	IRS2	MAP2K1	MAPK1	MAPK14	NOS3	PDPK1	POMC
	PRL	TGFB1	THPO	VEGFA
IGFBP3	IGFBP4	IL3	IL4	IL6	INS	JUN	LEP	MAPK1	MYC	NFKBIA
	POMC	PPARG	PRL	SFTPA1	TGFB1	TNF	VEGFA
IGFBP4	IL6	JUN	MAPK1	MAPK3	MAPK14	PLAU	PTEN	SERPINE1	SRC	SST
	STAT3	TGFB1	VEGFA
IGFBP5	IL2	INS	TP53
IKBKB	RELA
IL1A	IL1B	IL1F8	IL1R1	IL2	IL3	IL4	IL5	IL6	IL8	IL10
	IL15	IL13	IL18	INHBA	IRS2	JUN	LCP1	LEP	MAP2K1	MAPK1
	MAPK14	MMP14	NFKBIA	NGFB	NPPA	PLAU	PLAUR	POMC	PPARG	PTH
	SFTPA1	SMAD3	STAT3	TGFB1	TNF	TP53	VEGFA
IL1B	IL1F8	IL1R1	IL2	IL2RB	IL3	IL4	IL5	IL6	IL8	IL10
	IL13	IL15	IL18	INHBA	INS	IRF1	IRS1	IRS2	JAK1	JAK2
	JUN	LEP	MAP2K1	MAP2K4	MAP3K1	MAP3K5	MAPK1	MAPK3	MAPK8	MAPK14
	NFKBIA	NGFB	NOS2A	NOS3	NPPA	NR3C1	PDPK1	PLAUR	PLD2	POMC
	PPARA	PPARG	PRKCD	PRKCE	PRL	PTEN	PTGS2	PTH	PTK2	PTPN6
	PTPN11	RAC1	RAF1	RPS6KB1	SAG	SFTPA1	SHC1	SOCS3	SRC	THBD
	SST	STAT1	STAT3	STAT4	TBX21	TCF1	TGFB1	TLR2	TLR4	TNF
	TP53	TRAF3	TSC2	VIP
IL1F8	IL1R1	IL2	IL4	IL5	IL6	IL8	IL10	IL13	IL15	IL18
	INS	IRS1	IRS2	JAK1	JAK2	JUN	KITLG	LEP	LIF	MAP2K1
	MAP3K1	MAPK1	MAPK3	MAPK8	MAPK14	NFKBIA	NPPA	POMC	PPARA	PPARG
	PRKCE	PTGS2	PTPN11	RAF1	SFTPA1	SST	STAT1	STAT3	STAT5A	STAT6
	TGFB1	THPO	TLR4	TNF	TP53	TRAF3	TYK2	VEGFA
IL1R1	IL2	IL3	IL4	IL6	IL8	IL10	IL13	IL15	IL18	INDO
	INS	JUN	KITLG	LEP	LIF	MAPK1	MAPK3	MAPK8	MAPK14	MYC
	NFKBIA	NGFB	NOS2A	NR3C1	PGF	PLA2G10	POMC	PPARA	PPARG	PTGIS
	PTGS2	PTHLH	RAC1	RELA	SFTPA1	SLPI	SMAD7	SOCS3	SPP1	STAT1
	STAT3	STAT5A	TAC1	TGFA	TGFB1	TLR2	TNF	TNFRSF1A	TNFSF11	TRAF2
	VEGFA
IL2	IL3	IL4	IL5	IL6	IL7	IL8	IL10	IL13	IL15	INHBA
	INS	IRF1	IRS2	JAK1	IL18	JAK2	JAK3	JUN	KDR	KIT
	KITLG	LEP	LIF	MAP2K1	MAP2K2	MAP3K1	MAP3K5	MAPK1	MAPK3	MAPK8
	MAPK14	MMP9	MYC	NFKBIA	NGFB	NOS2A	NPPA	NPY	NR3C1	OSM
	PARP1	PLAU	PLAUR	POMC	PPARA	PPARG	PRKCA	PRL	PTEN	PTGS2
	PTK2B	PTPN6	PTPN11	RAF1	RHOA	RPS6KB1	S100B	SELE	SFTPA1	SHC1
	SMAD3	SP1	SRC	STAT1	STAT3	STAT4	STAT5A	STAT6	TGFB1	THPO
	TLR2	TLR4	TNF	TNFSF10	TNFSF11	TNIP1	TNPO1	TP53	TSC2	VCAM1
	VEGFA
IL2RB	IL4	IL5	IL6	IL8	IL10	MAPK1	MAPK8	MYC	NGFB	POMC
	SOCS3	STAT3	TERF2IP	TGFB1	TNF
IL3	IL4	IL6	IL8	IL10	IL13	INHBA	INS	IRS1	JAK1	JAK2
	JUN	KIT	KITLG	KLK3	LEP	LIF	MAP2K1	MAP2K4	MAP3K1	MAP3K5
	MAPK1	MAPK14	NFKBIA	NGFB	NPPA	NR3C1	OSM	PLAU	PLAUR	POMC
	PPARA	PRL	PTPN11	SMAD3	SRC	STAT1	STAT3	STAT5A	STAT6	TGFB1
	THBS1	TLR2	TNF	TP53	TYK2	VEGFA
IL4	IL5	IL6	IL8	IL10	IL13	IL15	IL17A	IL18	INDO	INHBA
	INS	IRF1	IRF3	JAK1	JAK2	JUN	KITLG	LCK	LEP	LIF
	LY96	LYN	MAP2K1	MAP2K4	MAP2K6	MAP3K1	MAP3K5	MAPK1	MAPK3	MAPK8
	MAPK14	MET	MIF	MMP14	MYB	NFKBIA	NGFB	NOS2A	NPPA	PARP1
	PIK3CA	PLAU	PLAUR	POMC	PPARA	PPARG	PRKCD	PRKCE	PTEN	PTGS2
	PTK2	PTPN6	RAC1	SAA2	SELE	SERPINE1	SFTPA1	SHC1	SLPI	SOCS3
	SP1	SPP1	SRC	STAT1	STAT3	STAT4	STAT5A	TAC1	TERF2IP	TGFA
	TGFB1	TGFB1	TGFB3	TLR2	TLR4	TNF	TNFRSF1A	TNFRSF1B	TNFSF10	TNFSF11
	TP53	TRAF3	TSC2	VCAM1	VEGFA
IL5	IL6	IL8	IL10	IL13	IL15	IL18	IRF1	JUN	LEP	MAPK1
	MAPK14	MYC	NOS2A	POMC	PPARG	PRL	PTGS2	SFTPA1	STAT1	STAT3
	STAT4	TBX21	TGFB1	TLR4	TNF	TP53	VEGFA
IL6	IL6ST	IL8	IL10	IL13	IL15	INHBA	INS	IL18	IRS1	IRS2
	JAK1	JUNB	LCP1	LEP	LIF	MAP2K1	MAP2K4	MAP3K1	MAP3K5	MAPK1
	MAPK3	MAPK8	MAPK14	MYC	NFKBIA	NGFB	NOS2A	NPPA	NR3C1	NRG1
	PARP1	PCNA	PDPK1	PLAUR	PLD2	POMC	PPARA	PPARG	PRKCA	PRKCD
	PRL	PSMD9	PTEN	PTGIS	PTGS2	PTK2	PTPN6	PTPN11	RAC1	RAF1
	RB1	RELA	RHOA	S100B	SFTPA1	SHOC2	SMAD3	SOCS3	SRC	SREBF1
	SST	STAT1	STAT3	STAT5A	STAT6	SYK	TBX21	TERT	TGFB1	THBD
	TLR2	TNC	TNF	TNFRSF11B	TNFSF10	TP53	TRAF3	TSC2
IL7	IRF1	NOS2A	PRL	PTGS2	STAT1	STAT4	TLR4	IL18
IL8	IL13	INS	IRS2	LEP	MAP2K1	MAP2K4	MAP3K1	MAP3K5	MAPK1	MAPK3
	MAPK8	MAPK14	MMP9	MYC	NFKBIA	NGFB	NPPA	NR3C1	PLAUR	POMC
	PPARA	PPARG	PTEN	RB1	SFTPA1	STAT1	STAT3	STAT5A	STAT6	TBX21
	TGFB1	THBD	TLR4	TNF	TNFRSF1A	TNFSF11	TP53	TSC2	VCAM1
IL10	IL13	IL15	IL18	INDO	INHBA	INS	IRF1	JAK1	JAK2	JAK3
	JUN	LCK	LEP	LIF	LYN	MAP2K1	MAP2K2	MAP2K4	MAP3K1	MAP3K5
	MAPK1	MAPK3	MAPK8	MAPK14	MET	MIF	MYC	NFKBIA	NOS2A	NR3C1
	PLAUR	POMC	PPARA	PPARG	PRKCE	PRL	PTEN	PTGS2	PTK2	PTPN11
	RAC1	REL	RELA	RUNX2	SFTPA1	SHC1	SLPI	SMAD2	SMAD7	SOCS3
	SRC	STAT1	STAT3	STAT4	STAT6	SYK	TAC1	TGFB1	TLR2	TLR4
	TNF	TNFRSF1A	TP53	TRAF2	TSC2
IL13	IL15	IL18	INS	IRF1	JAK1	JAK2	JUN	KITLG	LEP	LIF
	LYN	MAP2K1	MAP2K2	MAP2K3	MAP2K4	MAP2K6	MAP2K7	MAP3K1	MAP3K5	MAPK1
	MAPK3	MAPK14	MIF	NFKBIA	NGFB	NOS2A	NPPA	PGF	POMC	PPARG
	PRKCD	PRL	PTGDS	PTGS2	PTK2B	RAC1	SFTPA1	SLPI	SRC	STAT1
	STAT3	STAT4	TAC1	TBX21	TGFB1	TLR2	TLR4	TNF	TNFRSF1A	TRAF2
	VCAM1	VEGFA
IL15	MAP3K5	MAPK1	MAPK3	NFKBIA	PPARG	STAT1	STAT3	TGFB1	TLR2	TNF
	TNFRSF1A
IL17A	TGFB1
IL18	IRS2	MAP2K1	MAP3K1	MAP3K5	MAPK1	MAPK3	NFKBIA	NGFB	NPPA	PPARA
	PPARG	PTGIS	RAF1	STAT3	STAT6	TGFB1	TLR2	TNF
ILK	MAPK8	PTEN	TGFB1	TP53
INDO	MAPK3	POMC	SOCS3	STAT1	TGFB1	TLR2	TNFRSF1A
INHBA	INS	JAK2	JUN	LIF	MAPK1	MAPK3	MAPK14	MYC	PTGS2	SMAD2
	SMAD4	TGFB1	TNF	TP53	VEGFA
INS	IRF1	JAK1	JAK2	JUN	KIT	KITLG	LCP1	LEF1	LEP	LIF
	MAP2K1	MAP2K2	MAP2K3	MAP2K4	MAP2K6	MAP3K1	MAP3K5	MAPK1	MAPK3	MAPK8
	MAPK14	MET	NFKBIA	NGFB	NOS2A	NPPA	NPY	NR2C2	OSM	PAK1
	PDPK1	PIK3CA	PLAU	PLAUR	POMC	PPARA	PPARG	PRKCA	PRL	PTEN
	PTGS2	PTHLH	PTK2	PTK2B	PTPN6	PTPN11	RAC1	RAF1	RB1	REN
	RHOA	RIPK2	RPS6KB1	SCT	SERPINE1	SFTPA1	SHC1	SMAD3	SNAP23	SOCS3
	SP1	SPI1	SPP1	SRC	SREBF1	SST	STAT1	STAT3	STAT5A	SYK
	TAC1	TERT	TGFB1	THBD	TLR4	TNF	TNFSF10	TP53	TSC2	TYK2
	VAV1	VEGFA	VIP
IQGAP1	TNF	VAV1
IRAK1	MAPK1	MAPK14
IRF1	JUN	LIF	MAPK8	PPARG	PTGS2	STAT6	TGFB1	THPO	TNF	TP53
IRF4	MAPK8
IRF8	IFNB1
IRS1	IRS2	MAP3K1	MAPK1	MAPK3	MAPK8	MYC	NGFB	PRKCA	PTEN	PTGIS
	PTK2	PTK2B	PTPN6	SFTPA1	SRC	STAT3	TGFB1	TNF	TSC2
IRS2	MAP3K1	MAPK1	MAPK3	MAPK8	MMP9	MYC	NOS2A	PTEN	PTGIS	RAF1
	SFTPA1	TGFB1	TLR4	TNF	VEGFA
JAK1	KLK3	LIF	LYN	MAP3K1	MAPK1	MAPK3	MAPK8	MAPK14	MYC	OSM
	PPARA	PPARG	PRKCD	PRL	PTPN1	RAC1	RHOA	STAT3	STAT5A	TGFB1
	TNF	TP53
JAK2	JUN	LIF	MAP2K1	MAPK1	MAPK3	MAPK8	MYC	NPPA	PPARG	PTPN11
	PTPN6	RHOA	SHC1	SRC	STAT3	STAT5A	TGFB1	TNF	TP53
JAK3	MAPK1	PTPN11	SOCS3	TGFB1
JUN	KIT	KITLG	LCP1	LEP	LYN	MAP2K1	MAP3K1	MAP3K5	MAPK1	MAPK3
	MAPK8	MAPK14	MDM2	MMP9	MYC	MYOD1	MYOG	NFKBIA	NPPA	NR3C1
	PCNA	PLAUR	POMC	PPARA	PPARG	PRKCA	PRKCD	PRL	PSMD9	PTEN
	PTGS2	PTK2	PTK2B	RAF1	RARA	RB1	RHOA	SERPINE1	SFTPA1	SGK
	SHC1	SKP2	SMAD2	SMAD3	SMAD4	SMAD7	SOCS3	SRC	STAT1	STAT3
	STAT5A	TBX21	TGFB1	THBD	THBS1	TLR4	TNC	TNF	TNFRSF1A	TP53
	VEGFA
JUNB	OSM	TLR2
KDR	MAPK1	NGFB	PTEN	TGFB1	TNF	TP53
KIT	MAPK1	NGFB	STAT5A	TGFB1	TNF	TP53
KITLG	MAPK1	MAPK14	NGFB	PTK2B	PTPN6	RAF1	TGFB1	TNF	TP53	VCAM1
KLK3	MAPK14	PTPN11	SFTPA1	STAT3	STAT5A	TYK2
KRAS	MAPK1
KSR1	MAP2K1	MAP3K1	NFKBIA	NPPA
LCK	MAPK1	TERF2IP
LCP1	MAPK1	MAPK3	MMP12	NR3C1	PLAT	PLAU	PRL	SMAD3	TNF	VEGFA
LEP	LIF	MAP2K1	MAP3K5	MAPK1	MAPK3	MAPK8	MAPK14	MMP14	MYC	NFKBIA
	NPPA	PDPK1	PLAU	PLAUR	POMC	PPARA	PPARG	PRL	PTPN11	RAC1
	RPS6KB1	SERPINE1	SFTPA1	SHC1	SMAD3	SRC	SREBF1	SST	STAT1	STAT3
	TGFB1	TNF	TNFRSF1A	TP53	VEGFA
LEPR	MAPK1	NPPA	TNF
LIF	MAP2K1	MAP3K1	MAP3K5	MAPK3	MAPK14	MYC	NFKBIA	NOS2A	NPPA	NPY
	NR3C1	POMC	PPARA	PTPN11	RAC1	STAT1	STAT3	TAC1	TGFB1	TNF
	TP53	NPY	PPARG	PRL	SFTPA1	SP1	TGFB1	TLR4
LYN	MAPK3	SRC	STAT5A	TGFB1	TNF
MAD1L1	RAF1	TNF
MAP2K1	MAP2K2	MAP2K4	MAP2K6	MAP2K7	MAP3K1	MAP3K5	MAPK1	MAPK3	MAPK8	MAPK14
	MET	MMP9	MYC	NFKBIA	NGFB	NOS2A	NPPA	NR2C2	NR3C1	OSM
	PAK1	PDPK1	PLAUR	PML	PPARA	PPARG	PRKCA	PRKCD	PSMD9	PTGS2
	PTK2	PTK2B	RAC1	RAF1	RHOA	SELL	SFTPA1	SMAD2	SMAD7	SOCS3
	SRC	STAT1	STAT3	TGFB1	TNF	TNFRSF1A	TNFSF10	TNFSF11	TP53	TRAF2
	VCAM1	VEGFA
MAP2K2	MAP3K5	MAPK1	MAPK3	MAPK14	MYC	NFKBIA	NPPA	PAK1	PDPK1	PPARA
	PRKCA	PTGS2	RAF1	RELA	RHOA	STAT3	TGFB1	TNF	TNFSF10	TP53
	VEGFA
MAP2K3	MAPK3	MAPK14	MYC	NPPA	PPARA	RAF1	TGFB1
MAP2K4	MAP3K1	MAPK1	MAPK8	MAPK14	MYC	NFKBIA	NGFB	NPPA	NR3C1	PPARA
	PRKCD	PRL	RAC1	RAF1	RELA	STAT1	TGFB1	TNF	VEGFA
MAP2K6	MAPK14	MAPK3	MYC	NFKBIA	NPPA	NR3C1	PPARA	PRKCA	PRL	RAF1
	TGFB1
MAP2K7	NFKBIA	NPPA	NR3C1	PPARA	RAF1	TGFB1
MAP3K1	MAP3K2	MAP3K5	MAP3K11	MAPK1	MAPK8	MAPK14	MDM2	MSMB	MYC	NFKBIA
	NGFB	NOS3	NPPA	NR2C2	NR3C1	PDPK1	POMC	PPARA	PRKCA	PRKCD
	PRL	PSEN1	RAC1	RHOA	RPS6KB1	SFTPA1	SMAD7	SP1	SPP1	SRC
	SREBF1	STAT1	STAT5A	TERF2IP	TGFA	TGFB1	TLR2	TNF	TNFRSF1A	TNFSF10
	TNFSF11	TP53	VEGFA	VIP
MAP3K2	MAPK14	PRKCA
MAP3K5	MAPK1	MAPK3	MAPK8	MAPK14	MYC	NFKBIA	NGFB	NPPA	NR2C2	OSM
	PAK2	PPARA	PRKCA	PRL	PTK2	RAC1	SRC	STAT3	TGFA	TGFB1
	TLR2	TNFRSF1A	TNFSF11	TRAF3	VEGFA
MAPK1	MAPK3	MAPK8	MAPK14	MMP9	MYC	NFKBIA	NGFB	NOS3	NPPA	NPY
	NR3C1	OSM	PDPK1	PLA2G1B	PLAU	PLAUR	PLCG1	POMC	PPARA	PPARG
	PRKCD	PRKCE	PRL	PSMD9	PTEN	PTGIS	PTGS2	PTK2	PTK2B	PTPN6
	PTPN11	RAC1	RAF1	RELA	RHOA	RIPK2	RPS6KB1	SAG	SELL	SFTPA1
	SGK	SHC1	SMAD2	SMAD4	SMAD7	SOCS3	SOS1	SP1	SPP1	SRC
	STAT1	STAT3	STAT5A	TBX21	TGFB1	THBD	THBS1	TIMP1	TLR2	TLR4
	TNF	TNFRSF1A	TNFRSF10B	TNFRSF11B	TNFSF10	TNFSF11	TP53	TYK2	VCAM1	VEGFA
	WT1
MAPK3	MAPK8	MET	MMP9	MYC	NFKBIA	NGFB	NOS2A	NPPA	NR2C2	NR3C1
	PLA2G1B	PLAUR	PML	PPARA	PPARG	PRKCA	PRKCD	PRKCE	PRL	PSEN1
	PTGS2	PTK2	PTK2B	PTPN11	RAC1	RAF1	RELA	RHOA	SFTPA1	SHC1
	SMAD7	SOCS3	SP1	SRC	STAT1	STAT3	STAT5A	TGFB1	THBD	THBS1
	TLR2	TNC	TNF	TNFRSF1A	TNFRSF11B	TP53	TP73	VCAM1	VEGFA
MAPK8	MMP9	MYC	MYOD1	NFKB1	NFKBIA	NGFB	NOS2A	NOS3	NPPA	NPPB
	NR3C1	PCNA	PDPK1	PLAUR	PLD2	PML	POMC	PPARA	PPARG	PRKCA
	PRKCD	PRKCE	PRL	PSEN1	PSMD9	PTEN	PTGS2	PTK2	PTK2B	PTPN6
	PTPN11	RAF1	RB1	RELA	RPS6KB1	SFTPA1	SHC1	SMAD2	SMAD3	SMAD7
	SOCS3	SRC	SREBF1	SST	STAT1	STAT3	STAT5A	TERF2IP	TGFB1	THBD
	TLR4	TNF	TNFSF10	TNFSF11	TP53	TP73	TRAF2	TSC2	VAV1	VEGFA
MAPK11	TGFB1
MAPK14	MAPK3	MAPK8	MET	MMP9	MYC	NFKBIA	NGFB	NOS3	NPPA	NR2C2
	NR3C1	OSM	PAK1	PAK2	PDPK1	PLA2G1B	PLAUR	PLD2	PML	POMC
	PPARA	PPARG	PRKCA	PRKCD	PRL	PTEN	PTGIS	PTGS2	PTK2	PTK2B
	PTPN11	RAC1	RAF1	RARA	RELA	RHOA	RIPK2	SELL	SFTPA1	SHC1
	SMAD2	SOS1	SPP1	SRC	STAT1	STAT3	STAT5A	TERF2IP	TGFB1	THBD
	THBS1	TLR4	TNF	TNFRSF1A	TNFSF10	TNFSF11	TNPO1	TP53	TP73	TSC2
	VCAM1	VEGFA
MDM2	MYC	PAK2	RAF1	TGFB1	TNF	TP53
MDM4	TP53
MET	MYC	SMAD2	SMAD7	TGFB1	TNF
MIF	NFKBIA	PPARG	TGFB1
MMP2	MMP3	MMP9
MMP3	MMP9	TGFB1
MMP9	NFKBIA	PLAT	PLCG1	PPARG	PRKCA	PRL	PTGS2	PTK2	PTK2B	RAF1
	SFTPA1	SHC1	SOS1	SRC	STAT1	STAT3	TGFA	THBD	TLR4	TP53
	VEGFA
MMP14	MMP2	MMP3	MMP9	NFKBIA	POMC	PPARG	SFTPA1	TNF
MSK1	PRKCA	PTGS2
MSMB	NGFB
MYB	PARP1	PPARG	SFTPA1	TBX21	TGFB1
MYC	MYOD1	NFKBIA	NGFB	NOS2A	NPPA	OXT	PLAUR	PLD2	POMC	PPARA
	PPARG	PRKCA	PRKCD	PRL	PSMD9	PTEN	PTGS2	PTK2	PTK2B	PTPN11
	PTPN6	RAC1	RAF1	RARA	RB1	RBL2	RHOA	SERPINE1	SFTPA1	SHC1
	SHOC2	SLC12A9	SMAD3	SMAD4	SOCS3	SP1	SRC	SST	STAT1	STAT3
	STAT5A	TGFB1	THBD	THBS1	TLR4	TNF	TP53	TP73	TRAF2	TSC2
	VCAM1	VEGFA
MYOD1	RB1
NFKB1	PPARG	TGFB1
NFKBIA	NOS2A	OSM	PARP1	PGF	PLA2G1B	PLAU	PLAUR	POMC	PPARA	PRKCA
	PTGDS	PTK2B	RAC1	RELB	RHOA	SELE	SERPINE1	SOCS3	SRC	STAT3
	TGFA	TGFB1	TNF	TNFRSF1A	TNFSF11	TP53	TRAF2	VCAM1	VEGFA
NGFB	NFKBIA	NGFR	NOS3	NPPA	NR3C1	NTF3	PLAUR	POMC	PPARA	PPARG
	PRKCA	PRKCD	PRL	PSEN1	PTEN	PTGS2	PTK2	PTPN6	SFTPA1	SPP1
	SST	STAT1	STAT3	TGFA	TGFB1	TNF	TNFSF10	TNFSF11	TP53	TSC2
	VEGFA	VIP
NOS2A	NOS3	NOS3	PPARG	PRL	PTGIS	RAF1	REN	SP1	STAT3	STAT6
	TGFB1	THBD	TLR4	TP53	VEGFA
NOS3	PTEN	PTK2B	RAF1	TGFB1	TNF
NPPA	NPY	NR2C2	OSM	POMC	PPARA	PRKCA	PRKCE	PRL	PTK2B	RAC1
	RAF1	RHOA	RPS6KB1	SELL	SHC1	SPP1	SRC	STAT3	TAC1	TERF2IP
	TGFB1	TNF	TNFRSF1A	TNFSF11	TP53	TRAF2	VEGFA	VIP
NPPB	SRC
NPY	SST	TNF	VIP
NR2C2	NR3C1	PPARA
NR3C1	PPARG	RAC1	RHOA	SMAD3	SPP1	SRC	STAT1	STAT3	TGFB1	TNF
	TP53	VEGFA
NTF3	NTRK2
OSM	PPARA	PRL	PTGS2	RHOA	STAT1	TGFB1	TNF
OXT	TGFB1
P2RX7	TGFB1
PAK1	PRKCA	RHOA	STAT5A	TGFB1	TNF
PAK2	PTGS2	RHOA	TNFRSF1A
PARP1	PRKCD	PRL	PSEN1	PTGS2	RAF1	SHC1	TLR4	TNFSF10	TP53	VEGFA
PAX5	PRDM1
PDPK1	PTEN	TGFB1	TNF	TP53
PGF	PPARA	RAF1	TP53
PIK3CA	PTEN	TGFB1
PLA2G1B	PRKCA	TGFB1	TP53
PLAT	PLAU	PLAUR	SERPINE1	TGFB1
PLAU	PLAUR	POMC	PPARG	PRL	SFTPA1	STAT3	TBX21	TGFB1	TNF	TNFSF11
	VEGFA
PLAUR	POMC	PPARG	PRL	PTK2	RAF1	SFTPA1	SMAD2	SMAD7	SRC	STAT3
	TGFB1	TNF	TNFSF11	VEGFA
PLCG1	PRKCA	SRC	TP53	WASL
PLD2	PRKCE	SRC	TGFB1
PML	RAF1	TNF
POMC	PPARA	PRL	RAC1	RAF1	RHOA	SERPINE1	SMAD3	SOCS3	SRC	STAT1
	STAT3	TAC1	TGFA	TGFB1	THBS1	TLR2	TNF	TNFRSF1A	TNFSF11	TP53
	VEGFA
PPARA	PPARG	PRKCA	PRL	PTK2B	RAC1	RAF1	RAPGEF1	RELA	RHOA	SELL
	SHC1	SOCS3	SOS1	SPP1	SRC	SREBF1	STAT1	TGFB1	TNF	TNFRSF1A
	TNFSF11	TP53	TRAF2	VEGFA
PPARG	PRL	PTGS2	RAF1	RB1	RHOA	SERPINE1	SFTPA1	SOCS3	SP1	SRC
	SREBF1	STAT1	STAT3	STAT4	TGFA	TGFB1	TLR4	TNF	TNFSF11	TP53
	TRAF2	VEGFA
PRDM1	TP53
PRKCA	PRKCD	PRL	PTEN	PTK2B	PTPN11	RAC1	RAF1	RET	RHOA	SERPINE1
	SFTPA1	SHC1	SOS1	SPP1	SRC	STAT1	TERF2IP	TGFA	TGFB1	TNF
	VEGFA
PRKCD	PRL	RAC1	RAF1	SMAD2	STAT5A	TGFB1	TNF	TNFSF10	TP53	VEGFA
PRKCE	PTGS2	STAT3	TGFB1	TNF
PRL	PTEN	PTPN11	RAC1	RAF1	RHOA	SERPINE1	SMAD3	SPP1	SRC	STAT3
	STAT5A	TGFA	TGFB1	TLR4	TNF	TP53	VEGFA
PSEN1	PTEN	RAF1	TGFB1	TNF
PSMD9	RB1	TP53
PTCH1	SHH
PTEN	PTGS2	PTPN11	RAC1	RET	RHOA	TGFB1	TNF	VEGFA
PTGDS	RAF1
PTGIS	TNF
PTGS2	PTK2	RAF1	RPS6KA1	RPS6KA2	RPS6KA3	SHC1	SMAD2	SMAD7	SRC	STAT3
	STAT6	TGFB1	THBS1	TNF	TP53	VEGFA
PTH	TNF	TNFRSF11B
PTHLH	SFTPA1	TGFB1	TP53
PTK2	PTK2B	PTPN6	RAC1	RAF1	RHOA	SERPINE1	SHC1	SMAD2	SMAD7	SRC
	STAT3	TERF2IP	TGFB1	TNF	VCAM1	VEGFA
PTK2B	RAC1	RHOA	SRC	TERF2IP	TGFB1	TNF	TNFSF10	TP53
PTPN1	STAT5A
PTPN11	RHOA	SFTPA1	SHC1	SOCS3	SRC	STAT3	STAT5A	TERF2IP	TGFB1	TNF
	TP53
PTPN6	PTPN11	RAF1	RHOA	SHC1	SRC	STAT3	TERF2IP	TGFB1	TNF	VEGFA
PXN	RHOA	SRC	TNC
RAC1	RHOA	SERPINE1	SFTPA1	SMAD2	SMAD7	SOCS3	SRC	STAT1	STAT5A	TGFB1
	TNF	TNFRSF1A
RAD51	TP53
RAF1	RBL1	RHOA	SFTPA1	SHC1	SLC12A9	SP1	STAT3	TGFB1	THBD	TLR4
	TNC	TNF	TNFSF10	TP53	TP73	VEGFA	VIP
RARA	TGFB1	TNF
RB1	TGFB1	TP53	TP73
RBL1	TNF	TP53
RELA	SRC	STAT1	STAT5A	TGFB1	TNF
REN	VEGFA
RET	TNF
RHOA	SHC1	SOS1	SRC	SST	STAT1	TNC	TNF	VEGFA	VIP
RIPK2	TP53
RPS6KA2	TGFB1
RPS6KB1	STAT3	TGFB1	TNF	TP53
S100B	TNF
SAG	TNF
SCT	SST	TGFB1	VEGFA
SELE	TP53
SERPINB2	TGFB1
SERPINE1	SFTPA1	TGFB1	TNF	TP53
SFTPA1	SHC1	SRC	STAT3	TGFA	TGFB1	TNF	TNFSF11	TP53	VEGFA
SFTPD	TGFB1	TNF
SGK	SST
SHC1	TGFB1	TNF	TP53	VEGFA
SHOC2	SOCS3	TGFB1
SMAD2	SMAD3	SMAD4	SMAD5	SMAD7	TGFB1
SMAD3	SMAD4	SMAD5	STAT3	TGFB1	TNF	TNFSF11	TP53	VEGFA
SMAD4	SMAD5	SMAD7	TGFB1
SMAD5	TGFB1
SMAD7	TGFB1
SOCS3	SRC	SST	STAT1	TBX21	TGFB1	TLR2	TNF	TNFRSF1A	VIP
SOS1	TGFB1	TNF	TP53
SP1	TGFB1	TLR4	TP53
SPP1	STAT1	TGFB1	TP53
SRC	STAT1	STAT3	TAC1	TGFB1	THBS1	TNF	TNFRSF1A	TP53	VCAM1	VEGFA
SREBF1	SST	TGFB1	TNF	TP53
SRF	TP53
SST	TAC1	TGFB1	TNF
STAT1	STAT3	STAT5A	STAT6	TGFB1	THPO	TNF	TP53	TRAF2
STAT3	STAT5A	TBX21	TERF2IP	TGFB1	TNF	TNFRSF1A	TP53	VEGFA
STAT4	STAT6	TGFB1
STAT5A	TBX21	TERF2IP	TGFB1	TNF	TP53	VEGFA
STAT6	TGFB1	TLR4	TNF
SYK	TGFB1	VEGFA
TAC1	VEGFA
TBX21	TNF
TERF2IP	TGFB1
TGFA	TGFB1
TGFB1	THBS1	THPO	TIMP1	TIMP2	TLR2	TLR4	TNF	TNFRSF1A	TNFRSF11B	TNFSF10
	TNFSF11	TP53	TP73	TRAF2	TRAF6	TSC2	VAV1	VCAM1	VEGFA
TGFBR2	TP53
THBD	TNF	TP53	VEGFA
THBS1	VEGFA
THPO	TNF
TIMP1	TIMP2	TNF
TLR2	TNF	VAV1
TLR4	TNF	TP53
TNC	TNF	VEGFA
TNF	TNFRSF1A	TNFSF10	TNFSF11	TNPO1	TP53	TP73	TRAF2	TRAF3	TRAF6	TSC2
	TYK2	VAV1	VCAM1	VEGFA	VIP
TNFRSF11B	TP53
TNFRSF1A	TNFSF10	TRAF2	TRAF3
TNFSF10	TNFRSF10B	TP53	VEGFA
TNFSF11	TP53	VEGFA
TP53	VCAM1	VEGFA
TSC2	VEGFA
VCAM1	VEGFA
