# Supplementary material for: Large-Scale Analysis of Network Bistability for Human Cancers
Source: PLoS Comput Biol. 2010 Jul 8;6(7):e1000851. doi: 10.1371/journal.pcbi.1000851 (PMC2900289; doi:10.1371/journal.pcbi.1000851)
Supplement: Protocol S2 — Cytoscape session file for Figure 3. (0.09 MB ZIP) [file pcbi.1000851.s002.zip]

Archive with 1 entries (1 files):
- supplementary file for fig. 3.cys
